# Supplementary material for: Unraveling the Potential Antiviral Activity of Isoxazoline-Carbocyclic Monophosphate Nucleotides Against Echovirus 11
Source: Microorganisms. 2025 Nov 23;13(12):2662. doi: 10.3390/microorganisms13122662 (PMC12734540; doi:10.3390/microorganisms13122662)
Supplement: Supplementary file 1 [file microorganisms-13-02662-s001.zip]

Archive with 1 entries (1 files):
- microorganisms-3769354-supplementary.pdf
